# Supplementary material for: Red Blood Cell Distribution Width: A Risk Factor for Prognosis in Patients with Ischemic Cardiomyopathy after Percutaneous Coronary Intervention
Source: J Clin Med. 2023 Feb 16;12(4):1584. doi: 10.3390/jcm12041584 (PMC9964585; doi:10.3390/jcm12041584)
Supplement: Supplementary file 1 [file jcm-12-01584-s001.zip]

Archive with 1 entries (1 files):
- jcm-2183191-supplementary.pdf
